# Supplementary material for: Insight into the Binding of Argon to Cyclic Water Clusters from Symmetry-Adapted Perturbation Theory
Source: Int J Mol Sci. 2023 Dec 14;24(24):17480. doi: 10.3390/ijms242417480 (PMC10744083; doi:10.3390/ijms242417480)
Supplement: Supplementary file 1 [file ijms-24-17480-s001.zip]

Archive with 1 entries (1 files):
- ijms-2771681-supplementary.pdf
